# Supplementary material for: Anoikis-related genes predicts prognosis and therapeutic response in renal cell carcinoma
Source: Ann Med. 2025 Aug 19;57(1):2548042. doi: 10.1080/07853890.2025.2548042 (PMC12366518; doi:10.1080/07853890.2025.2548042)
Supplement: Supplementary Table S1.xlsx [file IANN_A_2548042_SM4303.xlsx]

## Sheet: Supplementary Table S1
Supplementary Table S1. Anoikis-related genes
Gene Symbol	Description	Category	Gifts	GC Id	Relevance score	GeneCards Link
LDHA	Lactate Dehydrogenase A	Protein Coding	54	GC11P018394	0.529631	https://www.genecards.org/cgi-bin/carddisp.pl?gene=LDHA
ANXA2	Annexin A2	Protein Coding	51	GC15M060347	0.529631	https://www.genecards.org/cgi-bin/carddisp.pl?gene=ANXA2
SPP1	Secreted Phosphoprotein 1	Protein Coding	49	GC04P087975	0.529631	https://www.genecards.org/cgi-bin/carddisp.pl?gene=SPP1
SMARCE1	SWI/SNF Related, Matrix Associated, Actin Dependent Regulator Of Chromatin, Subfamily E, Member 1	Protein Coding	47	GC17M040624	0.529631	https://www.genecards.org/cgi-bin/carddisp.pl?gene=SMARCE1
QSOX1	Quiescin Sulfhydryl Oxidase 1	Protein Coding	41	GC01P180154	0.529631	https://www.genecards.org/cgi-bin/carddisp.pl?gene=QSOX1
RBFOX2	RNA Binding Fox-1 Homolog 2	Protein Coding	41	GC22M035738	0.529631	https://www.genecards.org/cgi-bin/carddisp.pl?gene=RBFOX2
PRKD1	Protein Kinase D1	Protein Coding	52	GC14M029576	0.559756	https://www.genecards.org/cgi-bin/carddisp.pl?gene=PRKD1
MAP2K2	Mitogen-Activated Protein Kinase Kinase 2	Protein Coding	56	GC19M004090	0.568543	https://www.genecards.org/cgi-bin/carddisp.pl?gene=MAP2K2
CSK	C-Terminal Src Kinase	Protein Coding	50	GC15P074782	0.568543	https://www.genecards.org/cgi-bin/carddisp.pl?gene=CSK
PIK3C2B	Phosphatidylinositol-4-Phosphate 3-Kinase Catalytic Subunit Type 2 Beta	Protein Coding	49	GC01M204422	0.568543	https://www.genecards.org/cgi-bin/carddisp.pl?gene=PIK3C2B
TAGLN	Transgelin	Protein Coding	46	GC11P117199	0.568543	https://www.genecards.org/cgi-bin/carddisp.pl?gene=TAGLN
ENDOG	Endonuclease G	Protein Coding	45	GC09P128818	0.568543	https://www.genecards.org/cgi-bin/carddisp.pl?gene=ENDOG
FOXC2	Forkhead Box C2	Protein Coding	45	GC16P086587	0.568543	https://www.genecards.org/cgi-bin/carddisp.pl?gene=FOXC2
RACK1	Receptor For Activated C Kinase 1	Protein Coding	45	GC05M181873	0.568543	https://www.genecards.org/cgi-bin/carddisp.pl?gene=RACK1
ARHGDIB	Rho GDP Dissociation Inhibitor Beta	Protein Coding	44	GC12M014942	0.568543	https://www.genecards.org/cgi-bin/carddisp.pl?gene=ARHGDIB
FBLIM1	Filamin Binding LIM Protein 1	Protein Coding	40	GC01P015756	0.568543	https://www.genecards.org/cgi-bin/carddisp.pl?gene=FBLIM1
CCDC80	Coiled-Coil Domain Containing 80	Protein Coding	39	GC03M112604	0.568543	https://www.genecards.org/cgi-bin/carddisp.pl?gene=CCDC80
SFRP1	Secreted Frizzled Related Protein 1	Protein Coding	47	GC08M041262	0.582729	https://www.genecards.org/cgi-bin/carddisp.pl?gene=SFRP1
GNE	Glucosamine (UDP-N-Acetyl)-2-Epimerase/N-Acetylmannosamine Kinase	Protein Coding	44	GC09M036214	0.586991	https://www.genecards.org/cgi-bin/carddisp.pl?gene=GNE
XAF1	XIAP Associated Factor 1	Protein Coding	41	GC17P006757	0.586991	https://www.genecards.org/cgi-bin/carddisp.pl?gene=XAF1
HOTAIR	HOX Transcript Antisense RNA	RNA Gene	26	GC12M053962	0.609103	https://www.genecards.org/cgi-bin/carddisp.pl?gene=HOTAIR
TNC	Tenascin C	Protein Coding	52	GC09M115019	0.612036	https://www.genecards.org/cgi-bin/carddisp.pl?gene=TNC
IRF6	Interferon Regulatory Factor 6	Protein Coding	45	GC01M209785	0.612036	https://www.genecards.org/cgi-bin/carddisp.pl?gene=IRF6
CASP2	Caspase 2	Protein Coding	50	GC07P148816	0.635348	https://www.genecards.org/cgi-bin/carddisp.pl?gene=CASP2
NTRK3	Neurotrophic Receptor Tyrosine Kinase 3	Protein Coding	55	GC15M087859	0.643296	https://www.genecards.org/cgi-bin/carddisp.pl?gene=NTRK3
RHOC	Ras Homolog Family Member C	Protein Coding	44	GC01M112701	0.643296	https://www.genecards.org/cgi-bin/carddisp.pl?gene=RHOC
SMAD7	SMAD Family Member 7	Protein Coding	48	GC18M048919	0.673421	https://www.genecards.org/cgi-bin/carddisp.pl?gene=SMAD7
PDPK1	3-Phosphoinositide Dependent Protein Kinase 1	Protein Coding	51	GC16P002537	0.69632	https://www.genecards.org/cgi-bin/carddisp.pl?gene=PDPK1
BIN1	Bridging Integrator 1	Protein Coding	48	GC02M127048	0.700655	https://www.genecards.org/cgi-bin/carddisp.pl?gene=BIN1
TIAM1	TIAM Rac1 Associated GEF 1	Protein Coding	47	GC21M031118	0.700655	https://www.genecards.org/cgi-bin/carddisp.pl?gene=TIAM1
ACTG1	Actin Gamma 1	Protein Coding	51	GC17M081509	0.710339	https://www.genecards.org/cgi-bin/carddisp.pl?gene=ACTG1
ARHGDIA	Rho GDP Dissociation Inhibitor Alpha	Protein Coding	49	GC17M081867	0.710339	https://www.genecards.org/cgi-bin/carddisp.pl?gene=ARHGDIA
EZR	Ezrin	Protein Coding	48	GC06M158765	0.710339	https://www.genecards.org/cgi-bin/carddisp.pl?gene=EZR
SLC39A6	Solute Carrier Family 39 Member 6	Protein Coding	42	GC18M036108	0.710339	https://www.genecards.org/cgi-bin/carddisp.pl?gene=SLC39A6
FOXO3	Forkhead Box O3	Protein Coding	48	GC06P108559	0.729289	https://www.genecards.org/cgi-bin/carddisp.pl?gene=FOXO3
SERPINE1	Serpin Family E Member 1	Protein Coding	52	GC07P101127	0.730513	https://www.genecards.org/cgi-bin/carddisp.pl?gene=SERPINE1
IKBKG	Inhibitor Of Nuclear Factor Kappa B Kinase Regulatory Subunit Gamma	Protein Coding	51	GC0XP154541	0.737493	https://www.genecards.org/cgi-bin/carddisp.pl?gene=IKBKG
TFDP1	Transcription Factor Dp-1	Protein Coding	45	GC13P113584	0.737493	https://www.genecards.org/cgi-bin/carddisp.pl?gene=TFDP1
CRYBA1	Crystallin Beta A1	Protein Coding	41	GC17P029246	0.737493	https://www.genecards.org/cgi-bin/carddisp.pl?gene=CRYBA1
GSTP1	Glutathione S-Transferase Pi 1	Protein Coding	53	GC11P067583	0.763197	https://www.genecards.org/cgi-bin/carddisp.pl?gene=GSTP1
PRDX1	Peroxiredoxin 1	Protein Coding	52	GC01M045511	0.763197	https://www.genecards.org/cgi-bin/carddisp.pl?gene=PRDX1
MALAT1	Metastasis Associated Lung Adenocarcinoma Transcript 1	RNA Gene	26	GC11P070433	0.787873	https://www.genecards.org/cgi-bin/carddisp.pl?gene=MALAT1
PXN	Paxillin	Protein Coding	47	GC12M120210	0.791615	https://www.genecards.org/cgi-bin/carddisp.pl?gene=PXN
CEACAM4	CEA Cell Adhesion Molecule 4	Protein Coding	37	GC19M067892	0.803757	https://www.genecards.org/cgi-bin/carddisp.pl?gene=CEACAM4
MAP3K1	Mitogen-Activated Protein Kinase Kinase Kinase 1	Protein Coding	52	GC05P056815	0.83795	https://www.genecards.org/cgi-bin/carddisp.pl?gene=MAP3K1
CTBP1	C-Terminal Binding Protein 1	Protein Coding	49	GC04M001211	0.83795	https://www.genecards.org/cgi-bin/carddisp.pl?gene=CTBP1
F10	Coagulation Factor X	Protein Coding	53	GC13P113122	0.857139	https://www.genecards.org/cgi-bin/carddisp.pl?gene=F10
F3	Coagulation Factor III, Tissue Factor	Protein Coding	48	GC01M094599	0.857139	https://www.genecards.org/cgi-bin/carddisp.pl?gene=F3
ADAMTSL1	ADAMTS Like 1	Protein Coding	45	GC09P017906	0.857139	https://www.genecards.org/cgi-bin/carddisp.pl?gene=ADAMTSL1
SERPINB1	Serpin Family B Member 1	Protein Coding	43	GC06M002847	0.857139	https://www.genecards.org/cgi-bin/carddisp.pl?gene=SERPINB1
MIR181A1	MicroRNA 181a-1	RNA Gene	20	GC01M198860	0.857139	https://www.genecards.org/cgi-bin/carddisp.pl?gene=MIR181A1
MAP3K7	Mitogen-Activated Protein Kinase Kinase Kinase 7	Protein Coding	53	GC06M090513	0.917962	https://www.genecards.org/cgi-bin/carddisp.pl?gene=MAP3K7
BAG4	BAG Cochaperone 4	Protein Coding	41	GC08P038176	0.920355	https://www.genecards.org/cgi-bin/carddisp.pl?gene=BAG4
TSC2	TSC Complex Subunit 2	Protein Coding	51	GC16P012688	0.958522	https://www.genecards.org/cgi-bin/carddisp.pl?gene=TSC2
BUB1	BUB1 Mitotic Checkpoint Serine/Threonine Kinase	Protein Coding	51	GC02M110637	0.984749	https://www.genecards.org/cgi-bin/carddisp.pl?gene=BUB1
CDC25C	Cell Division Cycle 25C	Protein Coding	50	GC05M138285	0.984749	https://www.genecards.org/cgi-bin/carddisp.pl?gene=CDC25C
CDK1	Cyclin Dependent Kinase 1	Protein Coding	50	GC10P060772	0.984749	https://www.genecards.org/cgi-bin/carddisp.pl?gene=CDK1
ITGB5	Integrin Subunit Beta 5	Protein Coding	50	GC03M124761	0.984749	https://www.genecards.org/cgi-bin/carddisp.pl?gene=ITGB5
SETD2	SET Domain Containing 2, Histone Lysine Methyltransferase	Protein Coding	50	GC03M047033	0.984749	https://www.genecards.org/cgi-bin/carddisp.pl?gene=SETD2
BUB3	BUB3 Mitotic Checkpoint Protein	Protein Coding	49	GC10P123154	0.984749	https://www.genecards.org/cgi-bin/carddisp.pl?gene=BUB3
FER	FER Tyrosine Kinase	Protein Coding	48	GC05P108747	0.984749	https://www.genecards.org/cgi-bin/carddisp.pl?gene=FER
TP73	Tumor Protein P73	Protein Coding	48	GC01P003652	0.984749	https://www.genecards.org/cgi-bin/carddisp.pl?gene=TP73
SLCO1B3	Solute Carrier Organic Anion Transporter Family Member 1B3	Protein Coding	47	GC12P020810	0.984749	https://www.genecards.org/cgi-bin/carddisp.pl?gene=SLCO1B3
TDGF1	Teratocarcinoma-Derived Growth Factor 1	Protein Coding	47	GC03P047198	0.984749	https://www.genecards.org/cgi-bin/carddisp.pl?gene=TDGF1
DLG1	Discs Large MAGUK Scaffold Protein 1	Protein Coding	46	GC03M197042	0.984749	https://www.genecards.org/cgi-bin/carddisp.pl?gene=DLG1
EDAR	Ectodysplasin A Receptor	Protein Coding	46	GC02M108894	0.984749	https://www.genecards.org/cgi-bin/carddisp.pl?gene=EDAR
MAD2L1	Mitotic Arrest Deficient 2 Like 1	Protein Coding	46	GC04M120055	0.984749	https://www.genecards.org/cgi-bin/carddisp.pl?gene=MAD2L1
BCL2L2	BCL2 Like 2	Protein Coding	45	GC14P033738	0.984749	https://www.genecards.org/cgi-bin/carddisp.pl?gene=BCL2L2
PDCD6IP	Programmed Cell Death 6 Interacting Protein	Protein Coding	45	GC03P033798	0.984749	https://www.genecards.org/cgi-bin/carddisp.pl?gene=PDCD6IP
SH3GLB1	SH3 Domain Containing GRB2 Like, Endophilin B1	Protein Coding	44	GC01P086704	0.984749	https://www.genecards.org/cgi-bin/carddisp.pl?gene=SH3GLB1
SCRIB	Scribble Planar Cell Polarity Protein	Protein Coding	42	GC08M144207	0.984749	https://www.genecards.org/cgi-bin/carddisp.pl?gene=SCRIB
DYNLL2	Dynein Light Chain LC8-Type 2	Protein Coding	40	GC17P058083	0.984749	https://www.genecards.org/cgi-bin/carddisp.pl?gene=DYNLL2
SHC1	SHC Adaptor Protein 1	Protein Coding	46	GC01M154962	1.0167	https://www.genecards.org/cgi-bin/carddisp.pl?gene=SHC1
PTPN1	Protein Tyrosine Phosphatase Non-Receptor Type 1	Protein Coding	54	GC20P050510	1.03761	https://www.genecards.org/cgi-bin/carddisp.pl?gene=PTPN1
NOTCH3	Notch Receptor 3	Protein Coding	53	GC19M015159	1.03761	https://www.genecards.org/cgi-bin/carddisp.pl?gene=NOTCH3
GLUD1	Glutamate Dehydrogenase 1	Protein Coding	52	GC10M087050	1.03761	https://www.genecards.org/cgi-bin/carddisp.pl?gene=GLUD1
SIRT1	Sirtuin 1	Protein Coding	52	GC10P067884	1.03761	https://www.genecards.org/cgi-bin/carddisp.pl?gene=SIRT1
FASN	Fatty Acid Synthase	Protein Coding	51	GC17M082078	1.03761	https://www.genecards.org/cgi-bin/carddisp.pl?gene=FASN
MYH9	Myosin Heavy Chain 9	Protein Coding	51	GC22M036281	1.03761	https://www.genecards.org/cgi-bin/carddisp.pl?gene=MYH9
RPS6KB1	Ribosomal Protein S6 Kinase B1	Protein Coding	51	GC17P059893	1.03761	https://www.genecards.org/cgi-bin/carddisp.pl?gene=RPS6KB1
TPM1	Tropomyosin 1	Protein Coding	51	GC15P123360	1.03761	https://www.genecards.org/cgi-bin/carddisp.pl?gene=TPM1
PPP2R1A	Protein Phosphatase 2 Scaffold Subunit Aalpha	Protein Coding	50	GC19P070335	1.03761	https://www.genecards.org/cgi-bin/carddisp.pl?gene=PPP2R1A
COL4A2	Collagen Type IV Alpha 2 Chain	Protein Coding	49	GC13P110305	1.03761	https://www.genecards.org/cgi-bin/carddisp.pl?gene=COL4A2
CTNND1	Catenin Delta 1	Protein Coding	48	GC11P058173	1.03761	https://www.genecards.org/cgi-bin/carddisp.pl?gene=CTNND1
CD151	CD151 Molecule (Raph Blood Group)	Protein Coding	47	GC11P001966	1.03761	https://www.genecards.org/cgi-bin/carddisp.pl?gene=CD151
MMP11	Matrix Metallopeptidase 11	Protein Coding	47	GC22P023768	1.03761	https://www.genecards.org/cgi-bin/carddisp.pl?gene=MMP11
ARHGEF7	Rho Guanine Nucleotide Exchange Factor 7	Protein Coding	45	GC13P111114	1.03761	https://www.genecards.org/cgi-bin/carddisp.pl?gene=ARHGEF7
PPP2R2A	Protein Phosphatase 2 Regulatory Subunit Balpha	Protein Coding	45	GC08P026292	1.03761	https://www.genecards.org/cgi-bin/carddisp.pl?gene=PPP2R2A
SEMA7A	Semaphorin 7A (John Milton Hagen Blood Group)	Protein Coding	45	GC15M074409	1.03761	https://www.genecards.org/cgi-bin/carddisp.pl?gene=SEMA7A
PPP2R5A	Protein Phosphatase 2 Regulatory Subunit B'Alpha	Protein Coding	43	GC01P212285	1.03761	https://www.genecards.org/cgi-bin/carddisp.pl?gene=PPP2R5A
BST2	Bone Marrow Stromal Cell Antigen 2	Protein Coding	42	GC19M017403	1.03761	https://www.genecards.org/cgi-bin/carddisp.pl?gene=BST2
CCN1	Cellular Communication Network Factor 1	Protein Coding	41	GC01P085581	1.03761	https://www.genecards.org/cgi-bin/carddisp.pl?gene=CCN1
PPP2R2D	Protein Phosphatase 2 Regulatory Subunit Bdelta	Protein Coding	37	GC10P131900	1.03761	https://www.genecards.org/cgi-bin/carddisp.pl?gene=PPP2R2D
CCDC178	Coiled-Coil Domain Containing 178	Protein Coding	31	GC18M032937	1.03761	https://www.genecards.org/cgi-bin/carddisp.pl?gene=CCDC178
MIR10A	MicroRNA 10a	RNA Gene	23	GC17M048579	1.03761	https://www.genecards.org/cgi-bin/carddisp.pl?gene=MIR10A
MIR30B	MicroRNA 30b	RNA Gene	23	GC08M134800	1.03761	https://www.genecards.org/cgi-bin/carddisp.pl?gene=MIR30B
MIR30C1	MicroRNA 30c-1	RNA Gene	23	GC01P040757	1.03761	https://www.genecards.org/cgi-bin/carddisp.pl?gene=MIR30C1
SNAI2	Snail Family Transcriptional Repressor 2	Protein Coding	48	GC08M048917	1.05007	https://www.genecards.org/cgi-bin/carddisp.pl?gene=SNAI2
SLC2A1	Solute Carrier Family 2 Member 1	Protein Coding	56	GC01M042925	1.07817	https://www.genecards.org/cgi-bin/carddisp.pl?gene=SLC2A1
HMOX1	Heme Oxygenase 1	Protein Coding	55	GC22P035380	1.07817	https://www.genecards.org/cgi-bin/carddisp.pl?gene=HMOX1
PTPN11	Protein Tyrosine Phosphatase Non-Receptor Type 11	Protein Coding	55	GC12P112418	1.07817	https://www.genecards.org/cgi-bin/carddisp.pl?gene=PTPN11
PRKACA	Protein Kinase CAMP-Activated Catalytic Subunit Alpha	Protein Coding	54	GC19M014559	1.07817	https://www.genecards.org/cgi-bin/carddisp.pl?gene=PRKACA
PAK3	P21 (RAC1) Activated Kinase 3	Protein Coding	53	GC0XP110944	1.07817	https://www.genecards.org/cgi-bin/carddisp.pl?gene=PAK3
CD36	CD36 Molecule	Protein Coding	52	GC07P080369	1.07817	https://www.genecards.org/cgi-bin/carddisp.pl?gene=CD36
PIK3R2	Phosphoinositide-3-Kinase Regulatory Subunit 2	Protein Coding	52	GC19P018153	1.07817	https://www.genecards.org/cgi-bin/carddisp.pl?gene=PIK3R2
PPP2CA	Protein Phosphatase 2 Catalytic Subunit Alpha	Protein Coding	52	GC05M134194	1.07817	https://www.genecards.org/cgi-bin/carddisp.pl?gene=PPP2CA
CASP6	Caspase 6	Protein Coding	51	GC04M109688	1.07817	https://www.genecards.org/cgi-bin/carddisp.pl?gene=CASP6
CDH3	Cadherin 3	Protein Coding	50	GC16P068637	1.07817	https://www.genecards.org/cgi-bin/carddisp.pl?gene=CDH3
EEF2K	Eukaryotic Elongation Factor 2 Kinase	Protein Coding	50	GC16P022320	1.07817	https://www.genecards.org/cgi-bin/carddisp.pl?gene=EEF2K
LRP1	LDL Receptor Related Protein 1	Protein Coding	50	GC12P057128	1.07817	https://www.genecards.org/cgi-bin/carddisp.pl?gene=LRP1
PAK2	P21 (RAC1) Activated Kinase 2	Protein Coding	50	GC03P196739	1.07817	https://www.genecards.org/cgi-bin/carddisp.pl?gene=PAK2
PTK6	Protein Tyrosine Kinase 6	Protein Coding	50	GC20M063528	1.07817	https://www.genecards.org/cgi-bin/carddisp.pl?gene=PTK6
LPAR1	Lysophosphatidic Acid Receptor 1	Protein Coding	49	GC09M110873	1.07817	https://www.genecards.org/cgi-bin/carddisp.pl?gene=LPAR1
TCF7L2	Transcription Factor 7 Like 2	Protein Coding	49	GC10P112950	1.07817	https://www.genecards.org/cgi-bin/carddisp.pl?gene=TCF7L2
CEACAM1	CEA Cell Adhesion Molecule 1	Protein Coding	48	GC19M042507	1.07817	https://www.genecards.org/cgi-bin/carddisp.pl?gene=CEACAM1
GDF2	Growth Differentiation Factor 2	Protein Coding	47	GC10P047322	1.07817	https://www.genecards.org/cgi-bin/carddisp.pl?gene=GDF2
GLO1	Glyoxalase I	Protein Coding	47	GC06M069363	1.07817	https://www.genecards.org/cgi-bin/carddisp.pl?gene=GLO1
IL17A	Interleukin 17A	Protein Coding	47	GC06P052186	1.07817	https://www.genecards.org/cgi-bin/carddisp.pl?gene=IL17A
RBL2	RB Transcriptional Corepressor Like 2	Protein Coding	47	GC16P053433	1.07817	https://www.genecards.org/cgi-bin/carddisp.pl?gene=RBL2
SIRPA	Signal Regulatory Protein Alpha	Protein Coding	47	GC20P001894	1.07817	https://www.genecards.org/cgi-bin/carddisp.pl?gene=SIRPA
TRAF2	TNF Receptor Associated Factor 2	Protein Coding	47	GC09P136881	1.07817	https://www.genecards.org/cgi-bin/carddisp.pl?gene=TRAF2
ADCY10	Adenylate Cyclase 10	Protein Coding	46	GC01M167809	1.07817	https://www.genecards.org/cgi-bin/carddisp.pl?gene=ADCY10
VPS37A	VPS37A Subunit Of ESCRT-I	Protein Coding	45	GC08P017246	1.07817	https://www.genecards.org/cgi-bin/carddisp.pl?gene=VPS37A
TNFRSF12A	TNF Receptor Superfamily Member 12A	Protein Coding	44	GC16P003018	1.07817	https://www.genecards.org/cgi-bin/carddisp.pl?gene=TNFRSF12A
APOBEC3G	Apolipoprotein B MRNA Editing Enzyme Catalytic Subunit 3G	Protein Coding	43	GC22P041649	1.07817	https://www.genecards.org/cgi-bin/carddisp.pl?gene=APOBEC3G
BAG1	BAG Cochaperone 1	Protein Coding	43	GC09M033245	1.07817	https://www.genecards.org/cgi-bin/carddisp.pl?gene=BAG1
COL13A1	Collagen Type XIII Alpha 1 Chain	Protein Coding	43	GC10P069801	1.07817	https://www.genecards.org/cgi-bin/carddisp.pl?gene=COL13A1
MNX1	Motor Neuron And Pancreas Homeobox 1	Protein Coding	43	GC07M156994	1.07817	https://www.genecards.org/cgi-bin/carddisp.pl?gene=MNX1
RAD9A	RAD9 Checkpoint Clamp Component A	Protein Coding	42	GC11P070586	1.07817	https://www.genecards.org/cgi-bin/carddisp.pl?gene=RAD9A
IFI27	Interferon Alpha Inducible Protein 27	Protein Coding	40	GC14P094104	1.07817	https://www.genecards.org/cgi-bin/carddisp.pl?gene=IFI27
MEGF11	Multiple EGF Like Domains 11	Protein Coding	40	GC15M065895	1.07817	https://www.genecards.org/cgi-bin/carddisp.pl?gene=MEGF11
ITPRIP	Inositol 1,4,5-Trisphosphate Receptor Interacting Protein	Protein Coding	39	GC10M104309	1.07817	https://www.genecards.org/cgi-bin/carddisp.pl?gene=ITPRIP
BCL2L15	BCL2 Like 15	Protein Coding	34	GC01M113876	1.07817	https://www.genecards.org/cgi-bin/carddisp.pl?gene=BCL2L15
TUBB3	Tubulin Beta 3 Class III	Protein Coding	51	GC16P091470	1.09841	https://www.genecards.org/cgi-bin/carddisp.pl?gene=TUBB3
HSP90B1	Heat Shock Protein 90 Beta Family Member 1	Protein Coding	50	GC12P103930	1.09841	https://www.genecards.org/cgi-bin/carddisp.pl?gene=HSP90B1
PDGFRB	Platelet Derived Growth Factor Receptor Beta	Protein Coding	56	GC05M150113	1.11236	https://www.genecards.org/cgi-bin/carddisp.pl?gene=PDGFRB
PLAT	Plasminogen Activator, Tissue Type	Protein Coding	54	GC08M042174	1.11236	https://www.genecards.org/cgi-bin/carddisp.pl?gene=PLAT
TLR3	Toll Like Receptor 3	Protein Coding	54	GC04P186059	1.11236	https://www.genecards.org/cgi-bin/carddisp.pl?gene=TLR3
NRAS	NRAS Proto-Oncogene, GTPase	Protein Coding	53	GC01M114704	1.11236	https://www.genecards.org/cgi-bin/carddisp.pl?gene=NRAS
ROCK1	Rho Associated Coiled-Coil Containing Protein Kinase 1	Protein Coding	52	GC18M020946	1.11236	https://www.genecards.org/cgi-bin/carddisp.pl?gene=ROCK1
PAK4	P21 (RAC1) Activated Kinase 4	Protein Coding	51	GC19P039125	1.11236	https://www.genecards.org/cgi-bin/carddisp.pl?gene=PAK4
VEGFA	Vascular Endothelial Growth Factor A	Protein Coding	51	GC06P043770	1.11236	https://www.genecards.org/cgi-bin/carddisp.pl?gene=VEGFA
CASP10	Caspase 10	Protein Coding	50	GC02P201182	1.11236	https://www.genecards.org/cgi-bin/carddisp.pl?gene=CASP10
PIN1	Peptidylprolyl Cis/Trans Isomerase, NIMA-Interacting 1	Protein Coding	50	GC19P009835	1.11236	https://www.genecards.org/cgi-bin/carddisp.pl?gene=PIN1
IL1RAP	Interleukin 1 Receptor Accessory Protein	Protein Coding	48	GC03P190514	1.11236	https://www.genecards.org/cgi-bin/carddisp.pl?gene=IL1RAP
UBE2C	Ubiquitin Conjugating Enzyme E2 C	Protein Coding	48	GC20P045812	1.11236	https://www.genecards.org/cgi-bin/carddisp.pl?gene=UBE2C
YWHAZ	Tyrosine 3-Monooxygenase/Tryptophan 5-Monooxygenase Activation Protein Zeta	Protein Coding	48	GC08M100917	1.11236	https://www.genecards.org/cgi-bin/carddisp.pl?gene=YWHAZ
TWIST1	Twist Family BHLH Transcription Factor 1	Protein Coding	47	GC07M019020	1.11236	https://www.genecards.org/cgi-bin/carddisp.pl?gene=TWIST1
BMP6	Bone Morphogenetic Protein 6	Protein Coding	46	GC06P007726	1.11236	https://www.genecards.org/cgi-bin/carddisp.pl?gene=BMP6
BNIP3L	BCL2 Interacting Protein 3 Like	Protein Coding	45	GC08P026383	1.11236	https://www.genecards.org/cgi-bin/carddisp.pl?gene=BNIP3L
ELK1	ETS Transcription Factor ELK1	Protein Coding	45	GC0XM047635	1.11236	https://www.genecards.org/cgi-bin/carddisp.pl?gene=ELK1
KDM3A	Lysine Demethylase 3A	Protein Coding	44	GC02P086440	1.11236	https://www.genecards.org/cgi-bin/carddisp.pl?gene=KDM3A
PRDX4	Peroxiredoxin 4	Protein Coding	44	GC0XP023665	1.11236	https://www.genecards.org/cgi-bin/carddisp.pl?gene=PRDX4
BNIP3	BCL2 Interacting Protein 3	Protein Coding	43	GC10M131966	1.11236	https://www.genecards.org/cgi-bin/carddisp.pl?gene=BNIP3
LMO3	LIM Domain Only 3	Protein Coding	41	GC12M016548	1.11236	https://www.genecards.org/cgi-bin/carddisp.pl?gene=LMO3
ZNF32	Zinc Finger Protein 32	Protein Coding	36	GC10M043643	1.11236	https://www.genecards.org/cgi-bin/carddisp.pl?gene=ZNF32
MIR200B	MicroRNA 200b	RNA Gene	23	GC01P001167	1.11236	https://www.genecards.org/cgi-bin/carddisp.pl?gene=MIR200B
MIR525	MicroRNA 525	RNA Gene	19	GC19P053697	1.11236	https://www.genecards.org/cgi-bin/carddisp.pl?gene=MIR525
MIR363	MicroRNA 363	RNA Gene	18	GC0XM134322	1.11236	https://www.genecards.org/cgi-bin/carddisp.pl?gene=MIR363
KDR	Kinase Insert Domain Receptor	Protein Coding	56	GC04M055078	1.14248	https://www.genecards.org/cgi-bin/carddisp.pl?gene=KDR
MDM2	MDM2 Proto-Oncogene	Protein Coding	55	GC12P068808	1.14248	https://www.genecards.org/cgi-bin/carddisp.pl?gene=MDM2
NFE2L2	NFE2 Like BZIP Transcription Factor 2	Protein Coding	53	GC02M177227	1.14248	https://www.genecards.org/cgi-bin/carddisp.pl?gene=NFE2L2
ZEB1	Zinc Finger E-Box Binding Homeobox 1	Protein Coding	51	GC10P031318	1.14248	https://www.genecards.org/cgi-bin/carddisp.pl?gene=ZEB1
KL	Klotho	Protein Coding	50	GC13P033016	1.14248	https://www.genecards.org/cgi-bin/carddisp.pl?gene=KL
PRKCI	Protein Kinase C Iota	Protein Coding	50	GC03P170222	1.14248	https://www.genecards.org/cgi-bin/carddisp.pl?gene=PRKCI
CRYAB	Crystallin Alpha B	Protein Coding	48	GC11M111908	1.14248	https://www.genecards.org/cgi-bin/carddisp.pl?gene=CRYAB
EPHB6	EPH Receptor B6	Protein Coding	48	GC07P148810	1.14248	https://www.genecards.org/cgi-bin/carddisp.pl?gene=EPHB6
FGF2	Fibroblast Growth Factor 2	Protein Coding	48	GC04P122826	1.14248	https://www.genecards.org/cgi-bin/carddisp.pl?gene=FGF2
HK2	Hexokinase 2	Protein Coding	48	GC02P074833	1.14248	https://www.genecards.org/cgi-bin/carddisp.pl?gene=HK2
LTF	Lactotransferrin	Protein Coding	48	GC03M046435	1.14248	https://www.genecards.org/cgi-bin/carddisp.pl?gene=LTF
IQGAP1	IQ Motif Containing GTPase Activating Protein 1	Protein Coding	46	GC15P090388	1.14248	https://www.genecards.org/cgi-bin/carddisp.pl?gene=IQGAP1
MGAT5	Alpha-1,6-Mannosylglycoprotein 6-Beta-N-Acetylglucosaminyltransferase	Protein Coding	44	GC02P134119	1.14248	https://www.genecards.org/cgi-bin/carddisp.pl?gene=MGAT5
SDCBP	Syndecan Binding Protein	Protein Coding	44	GC08P058539	1.14248	https://www.genecards.org/cgi-bin/carddisp.pl?gene=SDCBP
ABHD2	Abhydrolase Domain Containing 2, Acylglycerol Lipase	Protein Coding	42	GC15P089087	1.14248	https://www.genecards.org/cgi-bin/carddisp.pl?gene=ABHD2
SPIB	Spi-B Transcription Factor	Protein Coding	41	GC19P050418	1.14248	https://www.genecards.org/cgi-bin/carddisp.pl?gene=SPIB
TRIM31	Tripartite Motif Containing 31	Protein Coding	40	GC06M069109	1.14248	https://www.genecards.org/cgi-bin/carddisp.pl?gene=TRIM31
MIR1827	MicroRNA 1827	RNA Gene	13	GC12P100189	1.14248	https://www.genecards.org/cgi-bin/carddisp.pl?gene=MIR1827
ELANE	Elastase, Neutrophil Expressed	Protein Coding	53	GC19P003232	1.15127	https://www.genecards.org/cgi-bin/carddisp.pl?gene=ELANE
RAF1	Raf-1 Proto-Oncogene, Serine/Threonine Kinase	Protein Coding	57	GC03M012583	1.16972	https://www.genecards.org/cgi-bin/carddisp.pl?gene=RAF1
PARP1	Poly(ADP-Ribose) Polymerase 1	Protein Coding	53	GC01M226360	1.16972	https://www.genecards.org/cgi-bin/carddisp.pl?gene=PARP1
PRKCQ	Protein Kinase C Theta	Protein Coding	51	GC10M006557	1.16972	https://www.genecards.org/cgi-bin/carddisp.pl?gene=PRKCQ
BRCA2	BRCA2 DNA Repair Associated	Protein Coding	50	GC13P032315	1.16972	https://www.genecards.org/cgi-bin/carddisp.pl?gene=BRCA2
RB1	RB Transcriptional Corepressor 1	Protein Coding	50	GC13P048303	1.16972	https://www.genecards.org/cgi-bin/carddisp.pl?gene=RB1
SP1	Sp1 Transcription Factor	Protein Coding	49	GC12P053380	1.16972	https://www.genecards.org/cgi-bin/carddisp.pl?gene=SP1
HAVCR2	Hepatitis A Virus Cellular Receptor 2	Protein Coding	48	GC05M157063	1.16972	https://www.genecards.org/cgi-bin/carddisp.pl?gene=HAVCR2
DOCK1	Dedicator Of Cytokinesis 1	Protein Coding	47	GC10P126905	1.16972	https://www.genecards.org/cgi-bin/carddisp.pl?gene=DOCK1
VTN	Vitronectin	Protein Coding	47	GC17M044982	1.16972	https://www.genecards.org/cgi-bin/carddisp.pl?gene=VTN
INHBB	Inhibin Subunit Beta B	Protein Coding	45	GC02P123232	1.16972	https://www.genecards.org/cgi-bin/carddisp.pl?gene=INHBB
PDCD4	Programmed Cell Death 4	Protein Coding	45	GC10P110871	1.16972	https://www.genecards.org/cgi-bin/carddisp.pl?gene=PDCD4
PRPF4B	Pre-MRNA Processing Factor 4B	Protein Coding	44	GC06P004021	1.16972	https://www.genecards.org/cgi-bin/carddisp.pl?gene=PRPF4B
RANBP9	RAN Binding Protein 9	Protein Coding	44	GC06M013621	1.16972	https://www.genecards.org/cgi-bin/carddisp.pl?gene=RANBP9
SESN1	Sestrin 1	Protein Coding	43	GC06M108986	1.16972	https://www.genecards.org/cgi-bin/carddisp.pl?gene=SESN1
SESN3	Sestrin 3	Protein Coding	41	GC11M097722	1.16972	https://www.genecards.org/cgi-bin/carddisp.pl?gene=SESN3
CD24	CD24 Molecule	Protein Coding	40	GC06M106969	1.16972	https://www.genecards.org/cgi-bin/carddisp.pl?gene=CD24
ZBTB7A	Zinc Finger And BTB Domain Containing 7A	Protein Coding	40	GC19M006067	1.16972	https://www.genecards.org/cgi-bin/carddisp.pl?gene=ZBTB7A
MIR141	MicroRNA 141	RNA Gene	23	GC12P022385	1.16972	https://www.genecards.org/cgi-bin/carddisp.pl?gene=MIR141
MET	MET Proto-Oncogene, Receptor Tyrosine Kinase	Protein Coding	56	GC07P116672	1.18429	https://www.genecards.org/cgi-bin/carddisp.pl?gene=MET
PLG	Plasminogen	Protein Coding	52	GC06P160702	1.18563	https://www.genecards.org/cgi-bin/carddisp.pl?gene=PLG
CCN2	Cellular Communication Network Factor 2	Protein Coding	48	GC06M131948	1.19183	https://www.genecards.org/cgi-bin/carddisp.pl?gene=CCN2
RHOB	Ras Homolog Family Member B	Protein Coding	47	GC02P020447	1.19183	https://www.genecards.org/cgi-bin/carddisp.pl?gene=RHOB
PPP1R13B	Protein Phosphatase 1 Regulatory Subunit 13B	Protein Coding	40	GC14M103733	1.19183	https://www.genecards.org/cgi-bin/carddisp.pl?gene=PPP1R13B
AKT3	AKT Serine/Threonine Kinase 3	Protein Coding	57	GC01M243488	1.19476	https://www.genecards.org/cgi-bin/carddisp.pl?gene=AKT3
RELA	RELA Proto-Oncogene, NF-KB Subunit	Protein Coding	54	GC11M065653	1.19476	https://www.genecards.org/cgi-bin/carddisp.pl?gene=RELA
TNFRSF1A	TNF Receptor Superfamily Member 1A	Protein Coding	52	GC12M006328	1.19476	https://www.genecards.org/cgi-bin/carddisp.pl?gene=TNFRSF1A
FASLG	Fas Ligand	Protein Coding	50	GC01P172628	1.19476	https://www.genecards.org/cgi-bin/carddisp.pl?gene=FASLG
AFP	Alpha Fetoprotein	Protein Coding	48	GC04P073431	1.19476	https://www.genecards.org/cgi-bin/carddisp.pl?gene=AFP
ITGA8	Integrin Subunit Alpha 8	Protein Coding	48	GC10M015513	1.19476	https://www.genecards.org/cgi-bin/carddisp.pl?gene=ITGA8
NOX4	NADPH Oxidase 4	Protein Coding	47	GC11M089324	1.19476	https://www.genecards.org/cgi-bin/carddisp.pl?gene=NOX4
PBK	PDZ Binding Kinase	Protein Coding	47	GC08M027809	1.19476	https://www.genecards.org/cgi-bin/carddisp.pl?gene=PBK
SATB1	SATB Homeobox 1	Protein Coding	47	GC03M021445	1.19476	https://www.genecards.org/cgi-bin/carddisp.pl?gene=SATB1
CD63	CD63 Molecule	Protein Coding	45	GC12M055725	1.19476	https://www.genecards.org/cgi-bin/carddisp.pl?gene=CD63
EEF1A1	Eukaryotic Translation Elongation Factor 1 Alpha 1	Protein Coding	45	GC06M073515	1.19476	https://www.genecards.org/cgi-bin/carddisp.pl?gene=EEF1A1
LTB4R2	Leukotriene B4 Receptor 2	Protein Coding	45	GC14P033618	1.19476	https://www.genecards.org/cgi-bin/carddisp.pl?gene=LTB4R2
MAVS	Mitochondrial Antiviral Signaling Protein	Protein Coding	41	GC20P004406	1.19476	https://www.genecards.org/cgi-bin/carddisp.pl?gene=MAVS
HRC	Histidine Rich Calcium Binding Protein	Protein Coding	39	GC19M049151	1.19476	https://www.genecards.org/cgi-bin/carddisp.pl?gene=HRC
SERPINA1	Serpin Family A Member 1	Protein Coding	51	GC14M094376	1.21218	https://www.genecards.org/cgi-bin/carddisp.pl?gene=SERPINA1
NAT1	N-Acetyltransferase 1	Protein Coding	45	GC08P018179	1.21808	https://www.genecards.org/cgi-bin/carddisp.pl?gene=NAT1
TSG101	Tumor Susceptibility 101	Protein Coding	45	GC11M018468	1.21808	https://www.genecards.org/cgi-bin/carddisp.pl?gene=TSG101
MIR200A	MicroRNA 200a	RNA Gene	22	GC01P004110	1.21808	https://www.genecards.org/cgi-bin/carddisp.pl?gene=MIR200A
MIR6744	MicroRNA 6744	RNA Gene	9	GC11P001256	1.21808	https://www.genecards.org/cgi-bin/carddisp.pl?gene=MIR6744
CLU	Clusterin	Protein Coding	50	GC08M027596	1.22602	https://www.genecards.org/cgi-bin/carddisp.pl?gene=CLU
SPINK1	Serine Peptidase Inhibitor Kazal Type 1	Protein Coding	44	GC05M147825	1.22602	https://www.genecards.org/cgi-bin/carddisp.pl?gene=SPINK1
CPEB2	Cytoplasmic Polyadenylation Element Binding Protein 2	Protein Coding	36	GC04P018697	1.22602	https://www.genecards.org/cgi-bin/carddisp.pl?gene=CPEB2
EPHA2	EPH Receptor A2	Protein Coding	56	GC01M016124	1.23997	https://www.genecards.org/cgi-bin/carddisp.pl?gene=EPHA2
SIRT3	Sirtuin 3	Protein Coding	50	GC11M000215	1.23997	https://www.genecards.org/cgi-bin/carddisp.pl?gene=SIRT3
OLFM3	Olfactomedin 3	Protein Coding	40	GC01M101802	1.23997	https://www.genecards.org/cgi-bin/carddisp.pl?gene=OLFM3
ZEB2	Zinc Finger E-Box Binding Homeobox 2	Protein Coding	50	GC02M144384	1.25615	https://www.genecards.org/cgi-bin/carddisp.pl?gene=ZEB2
TLN1	Talin 1	Protein Coding	44	GC09M035696	1.25615	https://www.genecards.org/cgi-bin/carddisp.pl?gene=TLN1
CDH2	Cadherin 2	Protein Coding	55	GC18M027950	1.26068	https://www.genecards.org/cgi-bin/carddisp.pl?gene=CDH2
CSNK2A1	Casein Kinase 2 Alpha 1	Protein Coding	53	GC20M000472	1.26068	https://www.genecards.org/cgi-bin/carddisp.pl?gene=CSNK2A1
EDIL3	EGF Like Repeats And Discoidin Domains 3	Protein Coding	43	GC05M083940	1.26068	https://www.genecards.org/cgi-bin/carddisp.pl?gene=EDIL3
EIF2AK3	Eukaryotic Translation Initiation Factor 2 Alpha Kinase 3	Protein Coding	51	GC02M088556	1.28038	https://www.genecards.org/cgi-bin/carddisp.pl?gene=EIF2AK3
LAMC2	Laminin Subunit Gamma 2	Protein Coding	50	GC01P183186	1.28038	https://www.genecards.org/cgi-bin/carddisp.pl?gene=LAMC2
LAMA3	Laminin Subunit Alpha 3	Protein Coding	48	GC18P023689	1.28038	https://www.genecards.org/cgi-bin/carddisp.pl?gene=LAMA3
LAMB3	Laminin Subunit Beta 3	Protein Coding	48	GC01M209614	1.28038	https://www.genecards.org/cgi-bin/carddisp.pl?gene=LAMB3
HTRA1	HtrA Serine Peptidase 1	Protein Coding	48	GC10P122461	1.28338	https://www.genecards.org/cgi-bin/carddisp.pl?gene=HTRA1
LATS1	Large Tumor Suppressor Kinase 1	Protein Coding	46	GC06M149658	1.28338	https://www.genecards.org/cgi-bin/carddisp.pl?gene=LATS1
CEACAM3	CEA Cell Adhesion Molecule 3	Protein Coding	45	GC19P041796	1.28338	https://www.genecards.org/cgi-bin/carddisp.pl?gene=CEACAM3
S100A4	S100 Calcium Binding Protein A4	Protein Coding	48	GC01M153543	1.30843	https://www.genecards.org/cgi-bin/carddisp.pl?gene=S100A4
NTF3	Neurotrophin 3	Protein Coding	47	GC12P022322	1.30843	https://www.genecards.org/cgi-bin/carddisp.pl?gene=NTF3
ETV4	ETS Variant Transcription Factor 4	Protein Coding	45	GC17M043527	1.30843	https://www.genecards.org/cgi-bin/carddisp.pl?gene=ETV4
MIR21	MicroRNA 21	RNA Gene	26	GC17P059872	1.30843	https://www.genecards.org/cgi-bin/carddisp.pl?gene=MIR21
MIR124-1	MicroRNA 124-1	RNA Gene	21	GC08M009903	1.30843	https://www.genecards.org/cgi-bin/carddisp.pl?gene=MIR124-1
ANGPTL2	Angiopoietin Like 2	Protein Coding	40	GC09M127087	1.31324	https://www.genecards.org/cgi-bin/carddisp.pl?gene=ANGPTL2
HMGA1	High Mobility Group AT-Hook 1	Protein Coding	48	GC06P087865	1.33174	https://www.genecards.org/cgi-bin/carddisp.pl?gene=HMGA1
SIK2	Salt Inducible Kinase 2	Protein Coding	48	GC11P111965	1.33174	https://www.genecards.org/cgi-bin/carddisp.pl?gene=SIK2
TNFSF10	TNF Superfamily Member 10	Protein Coding	47	GC03M172505	1.33174	https://www.genecards.org/cgi-bin/carddisp.pl?gene=TNFSF10
CXCR4	C-X-C Motif Chemokine Receptor 4	Protein Coding	55	GC02M136114	1.34337	https://www.genecards.org/cgi-bin/carddisp.pl?gene=CXCR4
RIPK1	Receptor Interacting Serine/Threonine Kinase 1	Protein Coding	51	GC06P003313	1.35137	https://www.genecards.org/cgi-bin/carddisp.pl?gene=RIPK1
EZH2	Enhancer Of Zeste 2 Polycomb Repressive Complex 2 Subunit	Protein Coding	56	GC07M148807	1.35258	https://www.genecards.org/cgi-bin/carddisp.pl?gene=EZH2
PDGFB	Platelet Derived Growth Factor Subunit B	Protein Coding	53	GC22M060099	1.35364	https://www.genecards.org/cgi-bin/carddisp.pl?gene=PDGFB
GLI2	GLI Family Zinc Finger 2	Protein Coding	51	GC02P120735	1.35364	https://www.genecards.org/cgi-bin/carddisp.pl?gene=GLI2
PTHLH	Parathyroid Hormone Like Hormone	Protein Coding	48	GC12M027959	1.3706	https://www.genecards.org/cgi-bin/carddisp.pl?gene=PTHLH
MMP9	Matrix Metallopeptidase 9	Protein Coding	56	GC20P046008	1.37434	https://www.genecards.org/cgi-bin/carddisp.pl?gene=MMP9
ABL1	ABL Proto-Oncogene 1, Non-Receptor Tyrosine Kinase	Protein Coding	55	GC09P130713	1.37434	https://www.genecards.org/cgi-bin/carddisp.pl?gene=ABL1
MAPK11	Mitogen-Activated Protein Kinase 11	Protein Coding	51	GC22M050263	1.37434	https://www.genecards.org/cgi-bin/carddisp.pl?gene=MAPK11
SOD2	Superoxide Dismutase 2	Protein Coding	51	GC06M159669	1.37434	https://www.genecards.org/cgi-bin/carddisp.pl?gene=SOD2
MYO5A	Myosin VA	Protein Coding	47	GC15M120031	1.39265	https://www.genecards.org/cgi-bin/carddisp.pl?gene=MYO5A
EDA2R	Ectodysplasin A2 Receptor	Protein Coding	45	GC0XM066595	1.39265	https://www.genecards.org/cgi-bin/carddisp.pl?gene=EDA2R
CCN6	Cellular Communication Network Factor 6	Protein Coding	43	GC06P112053	1.39265	https://www.genecards.org/cgi-bin/carddisp.pl?gene=CCN6
FAS	Fas Cell Surface Death Receptor	Protein Coding	53	GC10P093591	1.39565	https://www.genecards.org/cgi-bin/carddisp.pl?gene=FAS
MTA1	Metastasis Associated 1	Protein Coding	46	GC14P105419	1.39565	https://www.genecards.org/cgi-bin/carddisp.pl?gene=MTA1
MMP13	Matrix Metallopeptidase 13	Protein Coding	54	GC11M102942	1.39855	https://www.genecards.org/cgi-bin/carddisp.pl?gene=MMP13
NQO1	NAD(P)H Quinone Dehydrogenase 1	Protein Coding	50	GC16M069706	1.43321	https://www.genecards.org/cgi-bin/carddisp.pl?gene=NQO1
RHOG	Ras Homolog Family Member G	Protein Coding	43	GC11M004078	1.43614	https://www.genecards.org/cgi-bin/carddisp.pl?gene=RHOG
CCAR2	Cell Cycle And Apoptosis Regulator 2	Protein Coding	39	GC08P022604	1.43614	https://www.genecards.org/cgi-bin/carddisp.pl?gene=CCAR2
NOTCH1	Notch Receptor 1	Protein Coding	55	GC09M137632	1.43815	https://www.genecards.org/cgi-bin/carddisp.pl?gene=NOTCH1
BIRC3	Baculoviral IAP Repeat Containing 3	Protein Coding	48	GC11P102317	1.44828	https://www.genecards.org/cgi-bin/carddisp.pl?gene=BIRC3
RAC1	Rac Family Small GTPase 1	Protein Coding	51	GC07P006377	1.46156	https://www.genecards.org/cgi-bin/carddisp.pl?gene=RAC1
GRHL2	Grainyhead Like Transcription Factor 2	Protein Coding	43	GC08P101492	1.46156	https://www.genecards.org/cgi-bin/carddisp.pl?gene=GRHL2
CCR7	C-C Motif Chemokine Receptor 7	Protein Coding	47	GC17M049365	1.4674	https://www.genecards.org/cgi-bin/carddisp.pl?gene=CCR7
MSLN	Mesothelin	Protein Coding	45	GC16P012620	1.4674	https://www.genecards.org/cgi-bin/carddisp.pl?gene=MSLN
PPARG	Peroxisome Proliferator Activated Receptor Gamma	Protein Coding	55	GC03P012287	1.49752	https://www.genecards.org/cgi-bin/carddisp.pl?gene=PPARG
IL6	Interleukin 6	Protein Coding	53	GC07P022725	1.49752	https://www.genecards.org/cgi-bin/carddisp.pl?gene=IL6
MIR145	MicroRNA 145	RNA Gene	25	GC05P149430	1.49752	https://www.genecards.org/cgi-bin/carddisp.pl?gene=MIR145
XIAP	X-Linked Inhibitor Of Apoptosis	Protein Coding	54	GC0XP123859	1.51813	https://www.genecards.org/cgi-bin/carddisp.pl?gene=XIAP
CDK11B	Cyclin Dependent Kinase 11B	Protein Coding	43	GC01M007003	1.52476	https://www.genecards.org/cgi-bin/carddisp.pl?gene=CDK11B
CDK11A	Cyclin Dependent Kinase 11A	Protein Coding	41	GC01M001702	1.52476	https://www.genecards.org/cgi-bin/carddisp.pl?gene=CDK11A
HRAS	HRas Proto-Oncogene, GTPase	Protein Coding	55	GC11M003889	1.53509	https://www.genecards.org/cgi-bin/carddisp.pl?gene=HRAS
THBS1	Thrombospondin 1	Protein Coding	48	GC15P039581	1.5498	https://www.genecards.org/cgi-bin/carddisp.pl?gene=THBS1
BID	BH3 Interacting Domain Death Agonist	Protein Coding	47	GC22M017734	1.5498	https://www.genecards.org/cgi-bin/carddisp.pl?gene=BID
ITGB3	Integrin Subunit Beta 3	Protein Coding	55	GC17P058846	1.56846	https://www.genecards.org/cgi-bin/carddisp.pl?gene=ITGB3
KRAS	KRAS Proto-Oncogene, GTPase	Protein Coding	54	GC12M025204	1.56846	https://www.genecards.org/cgi-bin/carddisp.pl?gene=KRAS
PLAU	Plasminogen Activator, Urokinase	Protein Coding	55	GC10P073909	1.57311	https://www.genecards.org/cgi-bin/carddisp.pl?gene=PLAU
MYC	MYC Proto-Oncogene, BHLH Transcription Factor	Protein Coding	54	GC08P127735	1.57311	https://www.genecards.org/cgi-bin/carddisp.pl?gene=MYC
SMAD4	SMAD Family Member 4	Protein Coding	54	GC18P051028	1.57311	https://www.genecards.org/cgi-bin/carddisp.pl?gene=SMAD4
PLK1	Polo Like Kinase 1	Protein Coding	53	GC16P024406	1.57311	https://www.genecards.org/cgi-bin/carddisp.pl?gene=PLK1
MUC1	Mucin 1, Cell Surface Associated	Protein Coding	51	GC01M155185	1.57311	https://www.genecards.org/cgi-bin/carddisp.pl?gene=MUC1
LGALS1	Galectin 1	Protein Coding	45	GC22P037675	1.57311	https://www.genecards.org/cgi-bin/carddisp.pl?gene=LGALS1
PYCARD	PYD And CARD Domain Containing	Protein Coding	44	GC16M031201	1.57311	https://www.genecards.org/cgi-bin/carddisp.pl?gene=PYCARD
SESN2	Sestrin 2	Protein Coding	40	GC01P028290	1.57311	https://www.genecards.org/cgi-bin/carddisp.pl?gene=SESN2
NTRK1	Neurotrophic Receptor Tyrosine Kinase 1	Protein Coding	55	GC01P156815	1.57361	https://www.genecards.org/cgi-bin/carddisp.pl?gene=NTRK1
CDKN1A	Cyclin Dependent Kinase Inhibitor 1A	Protein Coding	51	GC06P087904	1.59501	https://www.genecards.org/cgi-bin/carddisp.pl?gene=CDKN1A
CDKN1B	Cyclin Dependent Kinase Inhibitor 1B	Protein Coding	50	GC12P022586	1.59501	https://www.genecards.org/cgi-bin/carddisp.pl?gene=CDKN1B
KLF12	KLF Transcription Factor 12	Protein Coding	40	GC13M073686	1.59501	https://www.genecards.org/cgi-bin/carddisp.pl?gene=KLF12
CDKN2A	Cyclin Dependent Kinase Inhibitor 2A	Protein Coding	52	GC09M021967	1.61572	https://www.genecards.org/cgi-bin/carddisp.pl?gene=CDKN2A
CPT1A	Carnitine Palmitoyltransferase 1A	Protein Coding	51	GC11M068754	1.61572	https://www.genecards.org/cgi-bin/carddisp.pl?gene=CPT1A
PIK3CB	Phosphatidylinositol-4,5-Bisphosphate 3-Kinase Catalytic Subunit Beta	Protein Coding	50	GC03M138652	1.61572	https://www.genecards.org/cgi-bin/carddisp.pl?gene=PIK3CB
CLDN1	Claudin 1	Protein Coding	48	GC03M190305	1.61572	https://www.genecards.org/cgi-bin/carddisp.pl?gene=CLDN1
MIR204	MicroRNA 204	RNA Gene	25	GC09M070809	1.61572	https://www.genecards.org/cgi-bin/carddisp.pl?gene=MIR204
MIR26A1	MicroRNA 26a-1	RNA Gene	23	GC03P037969	1.61572	https://www.genecards.org/cgi-bin/carddisp.pl?gene=MIR26A1
AR	Androgen Receptor	Protein Coding	54	GC0XP067544	1.61842	https://www.genecards.org/cgi-bin/carddisp.pl?gene=AR
PRKCA	Protein Kinase C Alpha	Protein Coding	53	GC17P066302	1.63541	https://www.genecards.org/cgi-bin/carddisp.pl?gene=PRKCA
TNFRSF10B	TNF Receptor Superfamily Member 10b	Protein Coding	52	GC08M023020	1.63541	https://www.genecards.org/cgi-bin/carddisp.pl?gene=TNFRSF10B
CXCL8	C-X-C Motif Chemokine Ligand 8	Protein Coding	44	GC04P073740	1.63541	https://www.genecards.org/cgi-bin/carddisp.pl?gene=CXCL8
MIR200C	MicroRNA 200c	RNA Gene	26	GC12P022384	1.63541	https://www.genecards.org/cgi-bin/carddisp.pl?gene=MIR200C
CBL	Cbl Proto-Oncogene	Protein Coding	54	GC11P119206	1.65423	https://www.genecards.org/cgi-bin/carddisp.pl?gene=CBL
CASP9	Caspase 9	Protein Coding	49	GC01M015491	1.65423	https://www.genecards.org/cgi-bin/carddisp.pl?gene=CASP9
SFN	Stratifin	Protein Coding	48	GC01P028244	1.65423	https://www.genecards.org/cgi-bin/carddisp.pl?gene=SFN
MTDH	Metadherin	Protein Coding	43	GC08P097644	1.65423	https://www.genecards.org/cgi-bin/carddisp.pl?gene=MTDH
CDKN3	Cyclin Dependent Kinase Inhibitor 3	Protein Coding	44	GC14P054398	1.66656	https://www.genecards.org/cgi-bin/carddisp.pl?gene=CDKN3
MMP2	Matrix Metallopeptidase 2	Protein Coding	55	GC16P055390	1.67228	https://www.genecards.org/cgi-bin/carddisp.pl?gene=MMP2
CEBPB	CCAAT Enhancer Binding Protein Beta	Protein Coding	45	GC20P050190	1.67228	https://www.genecards.org/cgi-bin/carddisp.pl?gene=CEBPB
CEMIP	Cell Migration Inducing Hyaluronidase 1	Protein Coding	39	GC15P080779	1.67228	https://www.genecards.org/cgi-bin/carddisp.pl?gene=CEMIP
TGFB1	Transforming Growth Factor Beta 1	Protein Coding	55	GC19M041301	1.6855	https://www.genecards.org/cgi-bin/carddisp.pl?gene=TGFB1
HMCN1	Hemicentin 1	Protein Coding	41	GC01P185734	1.6855	https://www.genecards.org/cgi-bin/carddisp.pl?gene=HMCN1
ITGA4	Integrin Subunit Alpha 4	Protein Coding	50	GC02P181456	1.68965	https://www.genecards.org/cgi-bin/carddisp.pl?gene=ITGA4
FADD	Fas Associated Via Death Domain	Protein Coding	48	GC11P070203	1.68965	https://www.genecards.org/cgi-bin/carddisp.pl?gene=FADD
PHLDA2	Pleckstrin Homology Like Domain Family A Member 2	Protein Coding	39	GC11M002928	1.68965	https://www.genecards.org/cgi-bin/carddisp.pl?gene=PHLDA2
CD44	CD44 Molecule (Indian Blood Group)	Protein Coding	50	GC11P035139	1.70294	https://www.genecards.org/cgi-bin/carddisp.pl?gene=CD44
ABHD4	Abhydrolase Domain Containing 4, N-Acyl Phospholipase B	Protein Coding	41	GC14P033594	1.70641	https://www.genecards.org/cgi-bin/carddisp.pl?gene=ABHD4
BAK1	BCL2 Antagonist/Killer 1	Protein Coding	47	GC06M033572	1.7301	https://www.genecards.org/cgi-bin/carddisp.pl?gene=BAK1
FBXW7-AS1	FBXW7 Antisense RNA 1	RNA Gene	15	GC04P152338	1.73386	https://www.genecards.org/cgi-bin/carddisp.pl?gene=FBXW7-AS1
LGALS3	Galectin 3	Protein Coding	48	GC14P055124	1.74145	https://www.genecards.org/cgi-bin/carddisp.pl?gene=LGALS3
CXCL12	C-X-C Motif Chemokine Ligand 12	Protein Coding	46	GC10M044370	1.77687	https://www.genecards.org/cgi-bin/carddisp.pl?gene=CXCL12
MAP2K1	Mitogen-Activated Protein Kinase Kinase 1	Protein Coding	55	GC15P066386	1.79616	https://www.genecards.org/cgi-bin/carddisp.pl?gene=MAP2K1
PIK3R3	Phosphoinositide-3-Kinase Regulatory Subunit 3	Protein Coding	45	GC01M046041	1.81566	https://www.genecards.org/cgi-bin/carddisp.pl?gene=PIK3R3
PIK3R1	Phosphoinositide-3-Kinase Regulatory Subunit 1	Protein Coding	53	GC05P068215	1.82063	https://www.genecards.org/cgi-bin/carddisp.pl?gene=PIK3R1
MAPK8	Mitogen-Activated Protein Kinase 8	Protein Coding	52	GC10P048306	1.83945	https://www.genecards.org/cgi-bin/carddisp.pl?gene=MAPK8
DAPK1	Death Associated Protein Kinase 1	Protein Coding	52	GC09P087497	1.84555	https://www.genecards.org/cgi-bin/carddisp.pl?gene=DAPK1
ITGB4	Integrin Subunit Beta 4	Protein Coding	52	GC17P075721	1.85564	https://www.genecards.org/cgi-bin/carddisp.pl?gene=ITGB4
PIK3CG	Phosphatidylinositol-4,5-Bisphosphate 3-Kinase Catalytic Subunit Gamma	Protein Coding	50	GC07P106865	1.86744	https://www.genecards.org/cgi-bin/carddisp.pl?gene=PIK3CG
EGF	Epidermal Growth Factor	Protein Coding	54	GC04P109912	1.87072	https://www.genecards.org/cgi-bin/carddisp.pl?gene=EGF
E2F1	E2F Transcription Factor 1	Protein Coding	45	GC20M033675	1.87998	https://www.genecards.org/cgi-bin/carddisp.pl?gene=E2F1
HGF	Hepatocyte Growth Factor	Protein Coding	54	GC07M081699	1.88337	https://www.genecards.org/cgi-bin/carddisp.pl?gene=HGF
CHEK2	Checkpoint Kinase 2	Protein Coding	56	GC22M028687	1.90721	https://www.genecards.org/cgi-bin/carddisp.pl?gene=CHEK2
PLAUR	Plasminogen Activator, Urokinase Receptor	Protein Coding	47	GC19M043646	1.90784	https://www.genecards.org/cgi-bin/carddisp.pl?gene=PLAUR
SKP2	S-Phase Kinase Associated Protein 2	Protein Coding	46	GC05P036151	1.90784	https://www.genecards.org/cgi-bin/carddisp.pl?gene=SKP2
CDCP1	CUB Domain Containing Protein 1	Protein Coding	41	GC03M045082	1.93194	https://www.genecards.org/cgi-bin/carddisp.pl?gene=CDCP1
CALR	Calreticulin	Protein Coding	54	GC19P012938	1.94471	https://www.genecards.org/cgi-bin/carddisp.pl?gene=CALR
ATF4	Activating Transcription Factor 4	Protein Coding	47	GC22P039519	1.94471	https://www.genecards.org/cgi-bin/carddisp.pl?gene=ATF4
CCND1	Cyclin D1	Protein Coding	55	GC11P069641	1.98137	https://www.genecards.org/cgi-bin/carddisp.pl?gene=CCND1
CTTN	Cortactin	Protein Coding	45	GC11P070398	1.98137	https://www.genecards.org/cgi-bin/carddisp.pl?gene=CTTN
PTK2B	Protein Tyrosine Kinase 2 Beta	Protein Coding	51	GC08P027311	1.99505	https://www.genecards.org/cgi-bin/carddisp.pl?gene=PTK2B
ITGA3	Integrin Subunit Alpha 3	Protein Coding	51	GC17P050055	1.99809	https://www.genecards.org/cgi-bin/carddisp.pl?gene=ITGA3
TLE5	TLE Family Member 5, Transcriptional Modulator	Protein Coding	39	GC19M006027	1.99817	https://www.genecards.org/cgi-bin/carddisp.pl?gene=TLE5
MYBBP1A	MYB Binding Protein 1a	Protein Coding	41	GC17M004538	2.02088	https://www.genecards.org/cgi-bin/carddisp.pl?gene=MYBBP1A
DAP3	Death Associated Protein 3	Protein Coding	42	GC01P155810	2.0553	https://www.genecards.org/cgi-bin/carddisp.pl?gene=DAP3
HIF1A	Hypoxia Inducible Factor 1 Subunit Alpha	Protein Coding	51	GC14P061695	2.06497	https://www.genecards.org/cgi-bin/carddisp.pl?gene=HIF1A
RHOA	Ras Homolog Family Member A	Protein Coding	52	GC03M049359	2.06858	https://www.genecards.org/cgi-bin/carddisp.pl?gene=RHOA
CFLAR	CASP8 And FADD Like Apoptosis Regulator	Protein Coding	46	GC02P201117	2.08302	https://www.genecards.org/cgi-bin/carddisp.pl?gene=CFLAR
ILK	Integrin Linked Kinase	Protein Coding	48	GC11P006604	2.08315	https://www.genecards.org/cgi-bin/carddisp.pl?gene=ILK
ITGA6	Integrin Subunit Alpha 6	Protein Coding	52	GC02P172427	2.10977	https://www.genecards.org/cgi-bin/carddisp.pl?gene=ITGA6
IGF1R	Insulin Like Growth Factor 1 Receptor	Protein Coding	57	GC15P098648	2.14696	https://www.genecards.org/cgi-bin/carddisp.pl?gene=IGF1R
IGF1	Insulin Like Growth Factor 1	Protein Coding	50	GC12M102395	2.14769	https://www.genecards.org/cgi-bin/carddisp.pl?gene=IGF1
STK11	Serine/Threonine Kinase 11	Protein Coding	53	GC19P001177	2.15035	https://www.genecards.org/cgi-bin/carddisp.pl?gene=STK11
AKT2	AKT Serine/Threonine Kinase 2	Protein Coding	56	GC19M040230	2.1826	https://www.genecards.org/cgi-bin/carddisp.pl?gene=AKT2
CSPG4	Chondroitin Sulfate Proteoglycan 4	Protein Coding	50	GC15M075674	2.19511	https://www.genecards.org/cgi-bin/carddisp.pl?gene=CSPG4
BSG	Basigin (Ok Blood Group)	Protein Coding	47	GC19P000571	2.19511	https://www.genecards.org/cgi-bin/carddisp.pl?gene=BSG
BDNF	Brain Derived Neurotrophic Factor	Protein Coding	52	GC11M027654	2.22146	https://www.genecards.org/cgi-bin/carddisp.pl?gene=BDNF
TIMP1	TIMP Metallopeptidase Inhibitor 1	Protein Coding	47	GC0XP047647	2.24534	https://www.genecards.org/cgi-bin/carddisp.pl?gene=TIMP1
MTOR	Mechanistic Target Of Rapamycin Kinase	Protein Coding	56	GC01M011106	2.2497	https://www.genecards.org/cgi-bin/carddisp.pl?gene=MTOR
BIRC5	Baculoviral IAP Repeat Containing 5	Protein Coding	48	GC17P078214	2.25568	https://www.genecards.org/cgi-bin/carddisp.pl?gene=BIRC5
ANXA5	Annexin A5	Protein Coding	48	GC04M121667	2.26591	https://www.genecards.org/cgi-bin/carddisp.pl?gene=ANXA5
ITGA2	Integrin Subunit Alpha 2	Protein Coding	49	GC05P052989	2.29817	https://www.genecards.org/cgi-bin/carddisp.pl?gene=ITGA2
ANKRD13C	Ankyrin Repeat Domain 13C	Protein Coding	34	GC01M070259	2.32954	https://www.genecards.org/cgi-bin/carddisp.pl?gene=ANKRD13C
YAP1	Yes1 Associated Transcriptional Regulator	Protein Coding	50	GC11P102110	2.33217	https://www.genecards.org/cgi-bin/carddisp.pl?gene=YAP1
BRAF	B-Raf Proto-Oncogene, Serine/Threonine Kinase	Protein Coding	55	GC07M140740	2.3353	https://www.genecards.org/cgi-bin/carddisp.pl?gene=BRAF
CYCS	Cytochrome C, Somatic	Protein Coding	51	GC07M025118	2.33944	https://www.genecards.org/cgi-bin/carddisp.pl?gene=CYCS
PDK4	Pyruvate Dehydrogenase Kinase 4	Protein Coding	46	GC07M095583	2.41536	https://www.genecards.org/cgi-bin/carddisp.pl?gene=PDK4
ANGPTL4	Angiopoietin Like 4	Protein Coding	47	GC19P008363	2.41724	https://www.genecards.org/cgi-bin/carddisp.pl?gene=ANGPTL4
ERBB2	Erb-B2 Receptor Tyrosine Kinase 2	Protein Coding	58	GC17P039687	2.43398	https://www.genecards.org/cgi-bin/carddisp.pl?gene=ERBB2
PTEN	Phosphatase And Tensin Homolog	Protein Coding	54	GC10P093576	2.51846	https://www.genecards.org/cgi-bin/carddisp.pl?gene=PTEN
BAX	BCL2 Associated X, Apoptosis Regulator	Protein Coding	52	GC19P048954	2.54813	https://www.genecards.org/cgi-bin/carddisp.pl?gene=BAX
BCAR1	BCAR1 Scaffold Protein, Cas Family Member	Protein Coding	46	GC16M075228	2.54813	https://www.genecards.org/cgi-bin/carddisp.pl?gene=BCAR1
PTGS2	Prostaglandin-Endoperoxide Synthase 2	Protein Coding	51	GC01M186640	2.69213	https://www.genecards.org/cgi-bin/carddisp.pl?gene=PTGS2
MAPK3	Mitogen-Activated Protein Kinase 3	Protein Coding	51	GC16M037779	2.72986	https://www.genecards.org/cgi-bin/carddisp.pl?gene=MAPK3
FN1	Fibronectin 1	Protein Coding	52	GC02M215360	2.82143	https://www.genecards.org/cgi-bin/carddisp.pl?gene=FN1
ITGAV	Integrin Subunit Alpha V	Protein Coding	51	GC02P186589	2.87528	https://www.genecards.org/cgi-bin/carddisp.pl?gene=ITGAV
PAK1	P21 (RAC1) Activated Kinase 1	Protein Coding	52	GC11M097499	2.93086	https://www.genecards.org/cgi-bin/carddisp.pl?gene=PAK1
PIK3CA	Phosphatidylinositol-4,5-Bisphosphate 3-Kinase Catalytic Subunit Alpha	Protein Coding	55	GC03P179148	2.94205	https://www.genecards.org/cgi-bin/carddisp.pl?gene=PIK3CA
BAD	BCL2 Associated Agonist Of Cell Death	Protein Coding	47	GC11M096993	2.96305	https://www.genecards.org/cgi-bin/carddisp.pl?gene=BAD
CDH1	Cadherin 1	Protein Coding	52	GC16P068737	3.05958	https://www.genecards.org/cgi-bin/carddisp.pl?gene=CDH1
CASP3	Caspase 3	Protein Coding	52	GC04M184627	3.11994	https://www.genecards.org/cgi-bin/carddisp.pl?gene=CASP3
BCL2L1	BCL2 Like 1	Protein Coding	50	GC20M031664	3.36204	https://www.genecards.org/cgi-bin/carddisp.pl?gene=BCL2L1
MCL1	MCL1 Apoptosis Regulator, BCL2 Family Member	Protein Coding	50	GC01M152371	3.57908	https://www.genecards.org/cgi-bin/carddisp.pl?gene=MCL1
TP53	Tumor Protein P53	Protein Coding	55	GC17M007661	3.63974	https://www.genecards.org/cgi-bin/carddisp.pl?gene=TP53
ITGA5	Integrin Subunit Alpha 5	Protein Coding	52	GC12M054977	3.67755	https://www.genecards.org/cgi-bin/carddisp.pl?gene=ITGA5
BMF	Bcl2 Modifying Factor	Protein Coding	40	GC15M040087	3.73254	https://www.genecards.org/cgi-bin/carddisp.pl?gene=BMF
MAPK1	Mitogen-Activated Protein Kinase 1	Protein Coding	54	GC22M021759	3.73449	https://www.genecards.org/cgi-bin/carddisp.pl?gene=MAPK1
ZNF304	Zinc Finger Protein 304	Protein Coding	32	GC19P057351	3.94012	https://www.genecards.org/cgi-bin/carddisp.pl?gene=ZNF304
CTNNB1	Catenin Beta 1	Protein Coding	56	GC03P041236	3.97693	https://www.genecards.org/cgi-bin/carddisp.pl?gene=CTNNB1
DAPK2	Death Associated Protein Kinase 2	Protein Coding	43	GC15M063907	3.98848	https://www.genecards.org/cgi-bin/carddisp.pl?gene=DAPK2
TLE1	TLE Family Member 1, Transcriptional Corepressor	Protein Coding	47	GC09M081583	4.07099	https://www.genecards.org/cgi-bin/carddisp.pl?gene=TLE1
STAT3	Signal Transducer And Activator Of Transcription 3	Protein Coding	56	GC17M042313	4.14068	https://www.genecards.org/cgi-bin/carddisp.pl?gene=STAT3
PTRH2	Peptidyl-TRNA Hydrolase 2	Protein Coding	45	GC17M059674	4.1929	https://www.genecards.org/cgi-bin/carddisp.pl?gene=PTRH2
SIK1	Salt Inducible Kinase 1	Protein Coding	48	GC21M043414	4.37507	https://www.genecards.org/cgi-bin/carddisp.pl?gene=SIK1
CASP8	Caspase 8	Protein Coding	55	GC02P201233	4.48877	https://www.genecards.org/cgi-bin/carddisp.pl?gene=CASP8
BCL2	BCL2 Apoptosis Regulator	Protein Coding	53	GC18M063123	4.5414	https://www.genecards.org/cgi-bin/carddisp.pl?gene=BCL2
EGFR	Epidermal Growth Factor Receptor	Protein Coding	58	GC07P055019	4.61561	https://www.genecards.org/cgi-bin/carddisp.pl?gene=EGFR
CEACAM5	CEA Cell Adhesion Molecule 5	Protein Coding	45	GC19P069849	4.65579	https://www.genecards.org/cgi-bin/carddisp.pl?gene=CEACAM5
ITGB1	Integrin Subunit Beta 1	Protein Coding	53	GC10M033391	5.00296	https://www.genecards.org/cgi-bin/carddisp.pl?gene=ITGB1
AKT1	AKT Serine/Threonine Kinase 1	Protein Coding	56	GC14M104769	5.40746	https://www.genecards.org/cgi-bin/carddisp.pl?gene=AKT1
CAV1	Caveolin 1	Protein Coding	51	GC07P116524	5.4633	https://www.genecards.org/cgi-bin/carddisp.pl?gene=CAV1
CEACAM6	CEA Cell Adhesion Molecule 6	Protein Coding	44	GC19P041750	6.10318	https://www.genecards.org/cgi-bin/carddisp.pl?gene=CEACAM6
SRC	SRC Proto-Oncogene, Non-Receptor Tyrosine Kinase	Protein Coding	54	GC20P037344	6.18427	https://www.genecards.org/cgi-bin/carddisp.pl?gene=SRC
BCL2L11	BCL2 Like 11	Protein Coding	47	GC02P111119	6.6916	https://www.genecards.org/cgi-bin/carddisp.pl?gene=BCL2L11
NTRK2	Neurotrophic Receptor Tyrosine Kinase 2	Protein Coding	56	GC09P084668	7.26254	https://www.genecards.org/cgi-bin/carddisp.pl?gene=NTRK2
PTK2	Protein Tyrosine Kinase 2	Protein Coding	50	GC08M140657	7.28751	https://www.genecards.org/cgi-bin/carddisp.pl?gene=PTK2
BRMS1	BRMS1 Transcriptional Repressor And Anoikis Regulator	Protein Coding	38	GC11M097113	14.7102	https://www.genecards.org/cgi-bin/carddisp.pl?gene=BRMS1
